# Supplementary material for: Impact of Energy and Protein Delivery to Critically Ill Patients: A Systematic Review and Meta-Analysis of Randomized Controlled Trials
Source: Nutrients. 2022 Nov 16;14(22):4849. doi: 10.3390/nu14224849 (PMC9698683; doi:10.3390/nu14224849)
Supplement: Supplementary file 1 [file nutrients-14-04849-s001.zip]

Archive with 1 entries (1 files):
- nutrients-2021546-supplementary.pdf
